# Supplementary material for: Replication stress-inducing ELF3 upregulation promotes BRCA1-deficient breast tumorigenesis in luminal progenitors
Source: eLife. 2026 Jan 7;12:RP89573. doi: 10.7554/eLife.89573 (PMC12779267; doi:10.7554/eLife.89573)
Supplement: Figure 1—figure supplement 1—source data 2. [file elife-89573-fig1-figsupp1-data2.zip]

Archive with 3 entries (2 files):
- Figure 1 Supplement 1C/
- Figure 1 Supplement 1C/BRCA1.Tif
- Figure 1 Supplement 1C/β-actin.Tif
