# Supplementary material for: Replication stress-inducing ELF3 upregulation promotes BRCA1-deficient breast tumorigenesis in luminal progenitors
Source: eLife. 2026 Jan 7;12:RP89573. doi: 10.7554/eLife.89573 (PMC12779267; doi:10.7554/eLife.89573)
Supplement: Figure 3—source data 2. [file elife-89573-fig3-data2.zip]

Archive with 28 entries (23 files):
- Figure 3C/
- Figure 3C/Chk1.Tif
- Figure 3C/Chk2.Tif
- Figure 3C/ELF3.Tif
- Figure 3C/GAPDH.Tif
- Figure 3C/p-Chk1.Tif
- Figure 3C/p-Chk2.Tif
- Figure 3D/
- Figure 3D/Chk1.Tif
- Figure 3D/Chk2.Tif
- Figure 3D/ELF3.Tif
- Figure 3D/GAPDH.Tif
- Figure 3D/p-Chk1.Tif
- Figure 3D/p-Chk2.Tif
- Figure 3E/
- Figure 3E/c-Myc.Tif
- Figure 3E/ELF3.Tif
- Figure 3E/GAPDH.Tif
- Figure 3H/
- Figure 3H/BRCA1.Tif
- Figure 3H/ELF3.Tif
- Figure 3H/β-tubulin.Tif
- Figure 3L/
- Figure 3L/BRCA1.tif
- Figure 3L/Chk1.Tif
- Figure 3L/ELF3.Tif
- Figure 3L/GAPDH.Tif
- Figure 3L/p-Chk1.Tif
