# Supplementary material for: Replication stress-inducing ELF3 upregulation promotes BRCA1-deficient breast tumorigenesis in luminal progenitors
Source: eLife. 2026 Jan 7;12:RP89573. doi: 10.7554/eLife.89573 (PMC12779267; doi:10.7554/eLife.89573)
Supplement: Figure 4—figure supplement 1—source data 1. [file elife-89573-fig4-figsupp1-data1.zip]

Archive with 1 entries (1 files):
- Figure 4 Supplement 1.pdf
